# Supplementary material for: Intelligent Coatings with Controlled Wettability for Oil–Water Separation
Source: Nanomaterials (Basel). 2022 Sep 8;12(18):3120. doi: 10.3390/nano12183120 (PMC9500904; doi:10.3390/nano12183120)
Supplement: Supplementary file 1 [file nanomaterials-12-03120-s001.zip]

Archive with 3 entries (3 files):
- nanomaterials-1881471-supplementary.pdf
- Video S1.mp4
- Video S2.mp4
